# Supplementary material for: Untargeted Multiple Reaction Monitoring
Source: Anal Chem. 2026 Mar 17;98(12):8985–94. doi: 10.1021/acs.analchem.5c06838 (PMC13044877; doi:10.1021/acs.analchem.5c06838)
Supplement: Supplementary file 2 [file ac5c06838_si_002.csv]

METLIN ID	Name	uMRM Prec m/z	Prec Adduct	Quant m/z	Quant CE	polarity	Trad Prec (m/z)	Prec Adduct	Quant m/z	Quant CE	Polarity	Manufacturer
283	Cytosine	110	[M-H]-	67	26	-	110	[M-H]-	67	10	-	Agilent
1255446	spisulosine	286	MH+	268	14	+	286	[MH]+	268	12	+	Agilent
4155	4-Guanidinobutanoic acid	146	MH+	87	12	+	146	MH+	87	16	+	Agilent
239	4-Pyridoxic acid	184	MH+	166	11	+	184	MH+	166	12	+	Agilent
63895	5'-Deoxyadenosine	252	MH+	136	27	+	252	MH+	136	20	+	Thermo
65553	5-Hydroxytryptophan	221	MH+	204	10	+	221	MH+	204	10	+	Thermo
3280	Pimelic acid	159	[M-H]-	97	8	-	159	[M-H]-	97	13	-	Thermo
7013	6-Hydroxymelatonin	249	MH+	190	5	+	249	MH+	190	16	+	Agilent
3264	6-Hydroxynicotinic acid	140	MH+	122	20	+	140	MH+	122	20	+	Agilent
36661	Acetyl-CoA	808	[M-H]-	408	40	-	808	[M-H]-	408	35	-	Thermo
13	L-Arginine	175	MH+	70	29	+	175	MH+	70	23	+	Thermo
243	D-Biotin	245	MH+	227	12	+	245	MH+	227	12	+	Agilent
3485	cGMP	346	MH+	152	5	+	346	MH+	152	24	+	Agilent
62	(-)-Epinephrine	184	MH+	77	40	+	184	MH+	107	24	+	Agilent
345	Gluconic Acid	195	[M-H]-	75	24	-	195	[M-H]-	75	16	-	Agilent
474737	Isoguanine	152	MH+	135	27	+	152	MH+	135	20	+	Agilent
73	Melatonin	231	[M-H]-	144	35	-	231	MH+	144	20	-	Agilent
63102	N-ALPHA-ACETYLLYSINE	189	MH+	129	13	+	189	MH+	129	12	+	Agilent
6662	N-Methyl-D-aspartic acid	148	MH+	88	5	+	148	MH+	88	12	+	Agilent
63	Norepinephrine	170	MH+	107	25	+	148	MH+	107	20	+	Agilent
3318	PHOSPHORYLCHOLINE	184	MH+	98	40	+	184	MH+	124	24	+	Agilent
81	Octopamine	154	MH+	136	5	+	154	MH+	136	14	+	Agilent
29	L-Proline	116	MH+	70	40	+	116	MH+	70	20	+	Agilent
2203	Pyridoxal	166	[M-H]-	108	25	-	166	[M-H]-	108	20	-	Agilent
3787	Pyrrole-2-carboxylic acid	112	MH+	39	40	+	112	MH+	39	40	+	Agilent
330	2,3-Pyridinedicarboxylic acid	166	[M-H]-	78	5	-	166	[M-H]-	78	12	-	Agilent
233	Riboflavin	377	MH+	243	24	+	377	MH+	243	28	+	Agilent
296	S-Adenosylhomocysteine	385	MH+	136	11	+	385	MH+	136	12	+	Agilent
74	Serotonin	177	MH+	115	40	+	177	MH+	115	29	+	Thermo
338	Shikimic Acid	173	[M-H]-	93	20	-	173	[M-H]-	93	16	-	Agilent
254	Spermidine	146	MH+	64	5	+	146	MH+	30	40	+	Agilent
6951	Stachyose	665	[M-H]-	383	40	-	665	[M-H]-	383	40	-	Agilent
290	Thymine	127	MH+	110	10	+	127	MH+	110	10	+	Agilent
273	Trigonelline	138	MH+	92	23	+	138	MH+	92	24	+	Agilent
3773	Trimethylamine N-oxide	76	MH+	58	9	+	76	MH+	58	20	+	Agilent
258	Uracil	113	MH+	70	13	+	113	MH+	70	16	+	Thermo
90	Uridine	245	MH+	113	10	+	245	MH+	113	20	+	Agilent
35	L-Valine	118	MH+	72	5	+	118	MH+	72	11	+	Thermo
272	Cortisol	361	[M-H]-	331	4	-	361	[M-H]-	331	10	-	Agilent
64	Dopamine	154	MH+	65	40	+	154	MH+	91	24	+	Agilent
3389	D-Glucosamine 1-phosphate	258	[M-H]-	78	5	-	258	[M-H]-	78	38	-	Thermo
84	Isnosine	269	MH+	137	12	+	269	MH+	137	12	+	Agilent
5683	Kynurenic Acid	188	[M-H]-	144	40	-	188	[M-H]-	144	16	-	Agilent
24	L-Leucine	132	MH+	86	5	+	132	MH+	86	10	+	Thermo
25	L-Lysine	147	MH+	84	20	+	147	MH+	84	17	+	Thermo
118	Malic Acid	133	[M-H]-	115	5	-	133	[M-H]-	115	10	-	Agilent
416	PGE1	353	[M-H]-	317	10	-	353	[M-H]-	317	10	-	Agilent
3499	PGD1	353	[M-H]-	317	10	-	353	[M-H]-	317	10	-	Agilent
36362	(±)12-HEPE	317	[M-H]-	179	9	-	317	[M-H]-	179	10	-	Agilent
45054	12-HETE	319	[M-H]-	179	10	-	319	[M-H]-	179	15	-	Agilent
36023	13-OxoODE	293	[M-H]-	113	24	-	293	[M-H]-	113	20	-	Agilent
45395	16(17)-EpDPE	343	[M-H]-	281	8	-	343	[M-H]-	281	10	-	Agilent
36330	(±)-17,18-DiHETE	335	[M-H]-	247	14	-	335	[M-H]-	247	15	-	Agilent
36447	(±)17-HDoHE	343	[M-H]-	281	8	-	343	[M-H]-	281	10	-	Agilent
1968685	1-desoxymethylsphinganine	272	MH+	254	10	+	272	MH+	254	12	+	Thermo
44707	2-Hydroxyphenylacetic acid	151	[M-H]-	106	24	-	151	[M-H]-	106	16	-	Agilent
103473	3,5-Diiodo-L-thyronine	525	MH+	479	25	+	525	MH+	479	16	+	Agilent
3275	3-Hydroxyanthranilic acid	152	[M-H]-	108	8	-	152	[M-H]-	108	12	-	Agilent
125	D(-)-β-hydroxy butyric acid	103	[M-H]-	59	6	-	103	[M-H]-	59	8	-	Thermo
4150	3-Hydroxyphenylacetic acid	151	[M-H]-	107	20	-	151	[M-H]-	107	10	-	Agilent
67	3-Methoxytyramine	168	MH+	151	9	+	168	MH+	151	8	+	Agilent
3774	Imidazoleacetic acid	127	MH+	81	14	+	127	MH+	81	20	+	Agilent
364	5-Hydroxy-L-tryptophan	221	MH+	204	9	+	221	MH+	204	10	+	Thermo
35697	9,10-DiHOME	313	[M-H]-	201	24	-	313	[M-H]-	201	20	-	Agilent
3323	N1-Acetylspermidine	188	MH+	100	20	+	188	MH+	100	16	+	Thermo
86	Adenosine	268	MH+	136	5	+	268	MH+	136	18	+	Thermo
6891	ADMA	203	MH+	70	25	+	203	MH+	70	40	+	Agilent
34522	Adenosine 5'-diphosphate	426	[M-H]-	79	40	-	426	[M-H]-	79	40	-	Agilent
3595	ADP-ribose	560	MH+	348	26	+	460	MH+	348	16	+	Agilent
3523	Agmatine	131	MH+	72	21	+	131	MH+	72	16	+	Agilent
4162	5-amino-1-[3,4-dihydroxy-5-(hydroxymethyl)oxolan-2-yl]imidazole-4-carboxamide	259	MH+	110	27	+	259	MH+	110	24	+	Agilent
11	L-Alanine	90	MH+	44	5	+	90	MH+	44	11	+	Thermo
317	Anthranilic acid	136	[M-H]-	92	5	-	136	[M-H]-	92	22	-	Thermo
193	Arachidonic Acid (peroxide free)	303	[M-H]-	259	10	-	303	[M-H]-	259	10	-	Agilent
339	L-Ascorbic acid	175	[M-H]-	87	25	-	175	[M-H]-	87	20	-	Agilent
14	L-Asparagine	133	MH+	74	21	+	133	MH+	74	15	+	Thermo
95	Adenosine triphosphate	505	[M-H]-	159	34	-	505	[M-H]-	159	31	-	Thermo
287	Betaine	118	MH+	59	20	+	118	MH+	59	20	+	Agilent
6608	Biliverdin IX	583	MH+	297	40	+	583	MH+	297	40	+	Agilent
38	Carnosine	227	MH+	110	26	+	227	MH+	110	22	+	Thermo
3581	Cytidine diphosphate choline (CDPcholine)	487	[M-H]-	428	20	-	487	[M-H]-	428	10	-	Thermo
16	Citrulline	176	MH+	159	8	+	176	MH+	159	8	+	Agilent
7	Creatine	132	MH+	90	5	+	132	MH+	90	12	+	Thermo
8	CREATININE	114	MH+	44	5	+	114	MH+	44	17	+	Thermo
2302	Flavin adenine dinucleotide (FAD)	786	MH+	348	26	+	786	MH+	348	24	+	Agilent
1260373	isovaleryl-L-carnitine	246	MH+	85	10	+	246	MH+	85	21	+	Thermo
5841	Xanthurenic acid	206	MH+	160	24	+	206	MH+	160	19	+	Thermo
36262	TXB1	371	MH+	171	5	+	371	MH+	171	20	+	Agilent
34	L-Tyrosine	182	MH+	91	40	+	182	MH+	91	28	+	Thermo
229	Thiamine	265	MH+	144	13	+	265	MH+	144	12	+	Agilent
32	L-Threonine	120	MH+	56	21	+	120	MH+	56	16	+	Thermo
3375	Thymidine	243	MH+	127	10	+	243	MH+	127	10	+	Agilent
3408	Xanthosine	285	MH+	153	10	+	396	MH+	153	8	+	Agilent
159	D-Ribose 5-phosphate	229	[M-H]-	97	5	-	229	[M-H]-	97	12	-	Thermo
36430	Resolvin D1	375	[M-H]-	141	10	-	375	[M-H]-	141	15	-	Agilent
61	Octopamine (p-Hydroxyphenylethanolamine)	154	MH+	136	5	+	154	MH+	136	14	+	Agilent
41589	SM(d18:1/22:0)	787	MH+	184	32	+	787	MH+	184	32	+	Agilent
35761	trans-EKODE-(E)-Ib	309	[M-H]-	291	10	-	309	[M-H]-	291	10	-	Agilent
64960	DL-Dopa	196	[M-H]-	135	20	-	196	[M-H]-	135	20	-	Agilent
45	Glutathione, oxidized	611	[M-H]-	306	24	-	611	[M-H]-	306	5	-	Agilent
149	glyceraldehyde-3-phosphate	169	[M-H]-	79	31	-	169	[M-H]-	79	20	-	Agilent
5161	D-Glycerol 1-phosphate	171	[M-H]-	79	50	-	171	[M-H]-	79	24	-	Agilent
1301	Hippuric acid	178	[M-H]-	77	14	-	178	[M-H]-	77	16	-	Agilent
68	Histamine	112	MH+	68	23	+	112	MH+	95	12	+	Agilent
21	L-Histidine	156	MH+	110	20	+	156	MH+	110	16	+	Agilent
281	Hypotaurine	110	MH+	92	5	+	281	MH+	92	5	+	Agilent
83	Hypoxanthine	137	MH+	55	40	+	137	MH+	55	36	+	Agilent
3302	Indole-3-acetamide	173	[M-H]-	130	5	-	173	[M-H]-	130	10	-	Agilent
3534	Inosine diphosphate (IDP)	427	[M-H]-	79	40	-	427	[M-H]-	108	40	-	Agilent
3490	Inosine 5'-monophosphate (IMP)	347	[M-H]-	79	36	-	347	[M-H]-	79	40	-	Agilent
3589	Inosine triphosphate	507	[M-H]-	159	26	-	507	[M-H]-	79	40	-	Agilent
3328	Isocitrate	191	[M-H]-	111	8	-	191	[M-H]-	111	12	-	Agilent
23	L-Isoleucine	132	MH+	86	5	+	132	MH+	86	8	+	Agilent
116	Lactic Acid	89	[M-H]-	43	10	-	89	[M-H]-	43	40	-	Agilent
34490	Dodecanoylcarnitine	344	MH+	85	8	+	344	MH+	85	24	+	Agilent
191	Linoleic acid	279	[M-H]-	59	20	-	279	[M-H]-	279	5	-	Agilent
452	Malonyl-CoA	852	[M-H]-	808	25	-	852	[M-H]-	808	20	-	Agilent
5671	R-(-)-Mandelic acid	151	[M-H]-	107	5	-	151	[M-H]-	107	8	-	Agilent
136	D-(+)-Mannose	179	[M-H]-	59	11	-	179	[M-H]-	59	40	-	Agilent
26	L-Methionine	150	MH+	56	24	+	150	MH+	56	16	+	Agilent
3798	3-Methylglutaric acid	145	[M-H]-	101	9	-	145	[M-H]-	101	12	-	Agilent
3712	Methylmalonic acid	117	[M-H]-	73	10	-	117	[M-H]-	73	8	-	Agilent
98	Guanidylic acid (guanosine monophosphate)	362	[M-H]-	79	8	-	362	[M-H]-	79	28	-	Agilent
100	Guanosine triphosphate (GTP)	521	[M-H]-	159	40	-	521	[M-H]-	158	20	-	Agilent
3548	L-Hexanoylcarnitine	260	MH+	85	25	+	260	MH+	85	25	+	Agilent
301	L-Histidinol	142	MH+	81	8	+	142	MH+	81	24	+	Agilent
3256	L-Homocysteine	136	MH+	90	5	+	136	MH+	90	8	+	Agilent
288	DL-Homoserine	118	[M-H]-	100	5	-	118	[M-H]-	100	5	-	Agilent
971	Homovanillic acid	181	[M-H]-	137	5	-	181	[M-H]-	137	10	-	Agilent
365	3-Hydroxy-DL-kynurenine	225	MH+	208	10	+	225	MH+	162	10	+	Agilent
34515	Hydroxyphenyllactic acid	181	[M-H]-	163	6	-	181	[M-H]-	163	12	-	Agilent
43393	LTB3	337	[M-H]-	195	11	-	337	[M-H]-	195	15	-	Agilent
36253	11-trans-LTE4	438	[M-H]-	333	10	-	438	[M-H]-	333	18	-	Agilent
3237	Malonic acid	103	[M-H]-	59	5	-	103	[M-H]-	59	8	-	Agilent
65	Metanephrine	198	MH+	180	20	+	198	MH+	180	4	+	Agilent
3425	5′-Deoxy-5′-(methylthio)adenosine	298	MH+	136	5	+	298	MH+	136	40	+	Agilent
3369	N1-Acetylspermine	245	MH+	84	40	+	245	MH+	112	24	+	Agilent
5733	N-Acetyl-L-alanine	132	MH+	90	8	+	132	MH+	43	32	+	Agilent
1949955	(2Z)-N-[2-({[(4-ethylphenyl)carbamoyl]methyl}sulfanyl)-1,3-benzothiazol-6-yl]-3-phenylprop-2-enamide	173	[M-H]-	58	23	-	173	[M-H]-	58	20	-	Agilent
3769	N-acetylaspartate	174	[M-H]-	88	10	-	174	[M-H]-	88	16	-	Agilent
3325	N-Acetyl-L-glutamic acid	188	[M-H]-	102	21	-	188	[M-H]-	102	21	-	Agilent
43866	N-Acetylleucine	174	MH+	128	5	+	174	MH+	86	16	+	Agilent
987777	N-acetyl-D,L-phenylalanine	208	MH+	103	40	+	208	MH+	120	20	+	Agilent
43543	N-ACETYLPROLINE	156	[M-H]-	68	20	-	156	[M-H]-	114	10	-	Agilent
3252	N-Acetylputrescine	131	MH+	114	5	+	131	MH+	114	8	+	Agilent
1093882	N-acetyltryptophan	247	MH+	188	11	+	247	MH+	188	16	+	Agilent
101	Nicotinamide adenine dinucleotide (NAD)	662	[M-H]-	540	12	-	662	[M-H]-	540	16	-	Agilent
3687	NADH	666	MH+	649	11	+	666	MH+	648	20	+	Agilent
102	Nicotinamide Adenine Dinucleotide Phosphate (NADP+)	742	[M-H]-	620	13	-	742	[M-H]-	620	16	-	Agilent
4233	N-Formylmethionine	178	MH+	61	40	+	178	MH+	61	40	+	Agilent
65768	Isonicotineamide	123	MH+	53	40	+	123	MH+	53	36	+	Agilent
4167	Beta-Nicotinamide mononucleotide	335	MH+	123	8	+	335	MH+	123	24	+	Agilent
240	Niacin (Nicotinic acid)	124	MH+	80	20	+	124	MH+	80	20	+	Agilent
1968856	N-C12-deoxysphingosine	466	MH+	266	27	+	466	MH+	266	28	+	Agilent
66	Normetanephrine	184	MH+	166	5	+	184	MH+	166	5	+	Agilent
24057	Caldine	132	MH+	58	8	+	132	MH+	58	20	+	Agilent
3270	O-Acetyl-L-serine	148	MH+	60	25	+	148	MH+	60	20	+	Agilent
85173	(±)-Octanoylcarnitine	288	MH+	85	9	+	288	MH+	85	25	+	Agilent
27	Ornithine	133	MH+	70	2	+	133	MH+	70	20	+	Agilent
961	Palmitoyl-L-carnitine	400	MH+	85	8	+	400	MH+	85	25	+	Agilent
241	Pantothenic Acid	220	MH+	90	20	+	220	MH+	90	12	+	Agilent
986344	paraxanthine	181	MH+	42	40	+	181	MH+	42	40	+	agilent
34497	PGD3	349	[M-H]-	269	10	-	349	[M-H]-	269	10	-	Agilent
421	PGE2	351	[M-H]-	271	20	-	351	[M-H]-	271	15	-	Agilent
3494	PGE3	349	[M-H]-	269	10	-	349	[M-H]-	269	15	-	Agilent
28	L-Phenylalanine	166	MH+	120	5	+	166	MH+	120	12	+	Agilent
326	Phosphocreatine	210	[M-H]-	79	22	-	210	[M-H]-	79	16	-	Agilent
152	phosphoenol pyruvate	167	[M-H]-	79	6	-	167	[M-H]-	79	16	-	Agilent
158	5-phosphoribosyl-1-diphosphate	389	[M-H]-	291	26	-	389	[M-H]-	291	20	-	Agilent
297	Phospho-L-serine	184	[M-H]-	79	8	-	184	[M-H]-	79	40	-	Agilent
44803	Picolinic acid	124	MH+	51	24	+	124	MH+	51	40	+	Agilent
58337	D-Pipecolic acid	136	MH+	84	18	+	130	MH+	84	16	+	Agilent
6193	Purine	121	MH+	94	2	+	121	MH+	94	24	+	Agilent
3226	Putrescine	89	MH+	55	20	+	89	MH+	55	40	+	Agilent
238	Pyridoxamine	169	MH+	151	9	+	169	MH+	134	24	+	Thermo
2202	Pyridoxine (Vitamin B6)	170	MH+	152	20	+	170	MH+	152	12	+	Agilent
282	Pyrocatechol	109	MH+	53	9	+	109	MH+	41	40	+	Agilent
3329	Quinic acid	191	[M-H]-	85	23	-	191	[M-H]-	85	24	-	Agilent
36431	Resolvin D2	375	[M-H]-	175	24	-	375	[M-H]-	175	25	-	Agilent
233	Riboflavin (Vitamin B2)	377	MH+	243	24	+	377	MH+	243	28	+	Agilent
4227	Galactaric acid	209	[M-H]-	85	9	-	209	[M-H]-	85	10	-	Agilent
3289	S-Adenosylmethionine	399	MH+	250	20	+	399	MH+	250	16	+	Agilent
63609	Seleno-L-methionine	198	MH+	181	9	+	198	MH+	181	8	+	Agilent
30	L-Serine	106	MH+	60	5	+	106	MH+	60	10	+	Agilent
46553	(R)-Stearoylcarnitine	428	MH+	85	35	+	428	MH+	85	25	+	Agilent
4243	Suberic acid	173	[M-H]-	111	10	-	173	[M-H]-	111	12	-	Agilent
114	Succinic acid	117	[M-H]-	73	5	-	117	[M-H]-	73	12	-	Agilent
275	Succinic acid semialdehyde	101	[M-H]-	57	5	-	101	[M-H]-	57	10	-	Agilent
444	Succinyl-CoA	866	[M-H]-	408	40	-	866	[M-H]-	408	40	-	Agilent
3488	Thiamine monophosphate	343	[M-H]-	97	21	-	343	[M-H]-	97	20	-	Agilent
3451	dTMP	321	[M-H]-	195	8	-	321	[M-H]-	195	1	-	Agilent
44807	Thyrotropin releasing hormone	363	MH+	110	40	+	363	MH+	115	20	+	Agilent
325	Tryptamine	161	MH+	115	40	+	161	MH+	144	12	+	Agilent
33	L-Tryptophan	205	MH+	188	9	+	205	MH+	188	8	+	Agilent
422	TXB2	369	[M-H]-	169	26	-	369	[M-H]-	169	15	-	Agilent
258	Uracil	113	MH+	70	13	+	113	MH+	70	20	+	Agilent
124	Citric Acid	191	[M-H]-	111	8	-	191	[M-H]-	111	13	-	Waters
35	L-Valine	118	MH+	72	5	+	118	MH+	72	10	+	Agilent
3389	D-Glucosamine 1-phosphate	258	[M-H]-	78	5	-	258	[M-H]-	78	40	-	Agilent
24	L-Leucine	132	MH+	86	5	+	132	MH+	86	8	+	Agilent
25	L-Lysine	147	MH+	84	20	+	147	MH+	84	16	+	Agilent
28	L-Phenylalanine	166	MH+	120	5	+	166	MH+	120	14	+	Thermo
326	Phosphocreatine	210	[M-H]-	79	22	-	210	[M-H]-	79	10	-	Thermo
152	phosphoenol pyruvate	167	[M-H]-	79	6	-	167	[M-H]-	79	13	-	Thermo
158	5-phosphoribosyl-1-diphosphate	389	[M-H]-	291	26	-	389	[M-H]-	291	14	-	Thermo
44803	Picolinic acid	124	MH+	51	24	+	124	MH+	51	36	+	Thermo
206	Cholic acid	407	[M-H]-	343	40	-	407	[M-H]-	343.25	34	-	Waters
202	Glycocholic Acid	464	[M-H]-	74	40	-	464	[M-H]-	74	34	-	Waters
5604	Glycodeoxycholic acid	448	[M-H]-	404	40	-	448	[M-H]-	74	35	-	Waters
34542	Taurocholic acid	514	[M-H]-	124	40	-	514	[M-H]-	80	64	-	Waters
5690	Taurolithocholic Acid	482	[M-H]-	124	40	-	482	[M-H]-	80	60	-	Waters
3242	Fumaric acid	115	[M-H]-	71	5	-	115	[M-H]-	71	7	-	Waters
3328	Isocitrate	191	[M-H]-	111	8	-	191	[M-H]-	111	13	-	Waters
116	Lactic acid	89	[M-H]-	43	10	-	89	[M-H]-	43	12	-	Waters
118	Malic acid	133	[M-H]-	115	5	-	133	[M-H]-	115	11	-	Waters
114	Succinic acid	117	[M-H]-	73	5	-	117	[M-H]-	73	10	-	Waters
1968685	1-desoxymethylsphinganine	272	MH+	254	10	+	272	MH+	254	12	+	Agilent
125	D(-)-β-hydroxy butyric acid	103	[M-H]-	59	6	-	103	[M-H]-	59	9	-	Agilent
33	Tryptophan	205	MH+	188	9	+	205	MH+	118	24	+	Waters
325	Tryptamine	161	MH+	115	40	+	161	MH+	144	20	+	Waters
74	Serotonin	177	MH+	115	40	+	177	MH+	115	30	+	Waters
73	Melatonin	233	MH+	174	5	+	233	MH+	174	40	+	Waters
364	5-Hydroxy-L-tryptophan	221	MH+	204	9	+	221	MH+	204	8	+	Agilent
3323	N1-Acetylspermidine	188	MH+	100	20	+	188	MH+	100	20	+	Agilent
86	Adenosine	268	MH+	136	5	+	268	MH+	136	16	+	Agilent
11	L-Alanine	90	MH+	44	5	+	90	MH+	44	12	+	Agilent
317	Anthranilic acid	136	[M-H]-	92	5	-	136	[M-H]-	92	16	-	Agilent
14	L-Asparagine	133	MH+	74	21	+	133	MH+	74	10	+	Agilent
95	Adenosine triphosphate	505	[M-H]-	159	34	-	505	[M-H]-	159	20	-	Agilent
38	Carnosine	227	MH+	110	26	+	227	MH+	110	24	+	Agilent
3581	Cytidine diphosphate choline (CDPcholine)	487	[M-H]-	428	20	-	487	[M-H]-	428	10	-	Agilent
7	Creatine	132	MH+	90	5	+	132	MH+	90	12	+	Agilent
8	CREATININE	114	MH+	44	5	+	114	MH+	44	20	+	Agilent
1260373	isovaleryl-L-carnitine	246	MH+	85	10	+	246	MH+	85	25	+	Agilent
5841	Xanthurenic acid	206	MH+	160	24	+	206	MH+	160	20	+	Agilent
238	Pyridoxamine	169	MH+	151	9	+	169	MH+	134	22	+	Agilent
34	L-Tyrosine	182	MH+	91	40	+	182	MH+	91	32	+	Agilent
32	L-Threonine	120	MH+	56	21	+	120	MH+	56	20	+	Agilent
159	D-Ribose 5-phosphate	229	[M-H]-	97	5	-	229	[M-H]-	97	20	-	Agilent
64960	DL-Dopa	196	[M-H]-	135	20	-	196	[M-H]-	135	16	-	Thermo
41721	CE(17:0)	657	MH+	369	11	+	657	MH+	369	20	+	Waters
433	Cer(d18:1/18:0)	567	MH+	548	10	+	567	MH+	264	20	+	Waters
83707	Cer(d18:1/20:0)	595	MH+	264	40	+	595	MH+	264	20	+	Waters
40775	LPE(18:0) ES-	480	[M-H]-	283	9	-	480	[M-H]-	283	6	-	Waters
40436	PE(16:0/16:0)	690	[M-H]-	255	5	-	690	[M-H]-	255	50	-	Waters
40844	PG(16:0/18:1)	747	[M-H]-	281	40	-	747	[M-H]-	281	30	-	Waters
11	Alanine	90	MH+	44	5	+	90.1	MH+	44	6	+	Agilent
6924	Arginine	175	MH+	70	24	+	175	MH+	70	26	+	Agilent
14	Asparagine	133	MH+	74	21	+	133	MH+	74	14	+	Agilent
19	Glutamate	148	MH+	84	16	+	148.1	MH+	84	14	+	Agilent
18	Glutamine	147	MH+	127	5	+	147	MH+	130	6	+	Agilent
20	Glycine	76	MH+	30	5	+	76	MH+	30.1	6	+	Agilent
21	Histidine	156	MH+	110	20	+	156	MH+	110	14	+	Agilent
23	Isoleucine	132	MH+	86	5	+	132	MH+	86	6	+	Agilent
25	L-Lysine	147	MH+	84	20	+	147	MH+	84	18	+	Agilent
26	Methionine	150	MH+	56	24	+	150	MH+	56	14	+	Agilent
28	Phenylalanine	166	MH+	120	5	+	166	MH+	103	10	+	Agilent
29	Proline	116	MH+	70	40	+	116	MH+	116	14	+	Agilent
30	Serine	106	MH+	60	5	+	106	MH+	60	10	+	Agilent
32	Threonine	120	MH+	56	21	+	120	MH+	56	14	+	Agilent
33	Tryptophan	205	MH+	188	9	+	205	MH+	188	6	+	Agilent
34	Tyrosine	182	MH+	91	40	+	182	MH+	91	30	+	Agilent
35	Valine	118	MH+	59	10	+	118	MH+	55	22	+	Agilent
5089	11-Deoxycorticosterone	331	MH+	97.1	25	+	331	MH+	97	26	+	Sciex
5088	11-Deoxycortisol	347	MH+	97.1	40	+	347	MH+	97	28	+	Sciex
7004	21-Deoxycortisol	347	MH+	311.2	12	+	347	MH+	311	22	+	Sciex
3777	17-Alpha-Hydroxyprogesterone	331	MH+	97.1	30	+	331	MH+	97	27	+	Sciex
418	Aldosterone	359	[M-H]-	189.1	13	-	359	[M-H]-	189	24	-	Sciex
263	Estradiol	271	[M-H]-	145.1	40	-	271	[M-H]-	145	51	-	Sciex
149	glyceraldehyde-3-phosphate	169	[M-H]-	79	31	-	169	[M-H]-	79	27	-	Thermo
5161	D-Glycerol 1-phosphate	171	[M-H]-	79	50	-	171	[M-H]-	79	18	-	Thermo
3328	Isocitrate	191	[M-H]-	111	8	-	191	[M-H]-	111	13	-	Thermo
23	L-Isoleucine	132	MH+	86	5	+	132	MH+	86	10	+	Thermo
3712	Methylmalonic acid	117	[M-H]-	73	10	-	117	[M-H]-	73	9	-	Thermo
3548	L-Hexanoylcarnitine	260	MH+	85	25	+	260	MH+	85	21	+	Thermo
288	DL-Homoserine	118	[M-H]-	100	5	-	118	[M-H]-	100	12	-	Thermo
365	3-Hydroxy-DL-kynurenine	225	MH+	208	10	+	225	MH+	162	19	+	Thermo
3237	Malonic acid	103	[M-H]-	59	5	-	103	[M-H]-	59	9	-	Thermo
43543	N-ACETYLPROLINE	156	[M-H]-	68	20	-	156	[M-H]-	114	12	-	Thermo
3252	N-Acetylputrescine	131	MH+	114	5	+	131	MH+	114	11	+	Thermo
101	Nicotinamide adenine dinucleotide (NAD)	662	[M-H]-	540	12	-	662	[M-H]-	540	13	-	Thermo
3687	NADH	666	MH+	649	11	+	666	MH+	649	15	+	Thermo
102	Nicotinamide Adenine Dinucleotide Phosphate (NADP+)	742	[M-H]-	620	13	-	742	[M-H]-	620	16	-	Thermo
4167	Beta-Nicotinamide mononucleotide	335	MH+	123	8	+	335	MH+	123	15	+	Thermo
1968856	N-C12-deoxysphingosine	466	MH+	266	27	+	466	MH+	266	28	+	Thermo
85173	(±)-Octanoylcarnitine	288	MH+	85	9	+	288	MH+	85	22	+	Thermo
961	Palmitoyl-L-carnitine	400	MH+	85	8	+	400	MH+	85	26	+	Thermo
85173	(±)-Octanoylcarnitine	288	MH+	85	9	+	288	MH+	85	26	+	Thermo
2202	Pyridoxine (Vitamin B6)	170	MH+	152	20	+	170	MH+	152	14	+	Thermo
3289	S-Adenosylmethionine	399	MH+	250	20	+	399	MH+	250	16	+	Thermo
30	L-Serine	106	MH+	60	5	+	106	MH+	60	11	+	Thermo
46553	(R)-Stearoylcarnitine	428	MH+	85	35	+	428	MH+	85	27	+	Thermo
4243	Suberic acid	173	[M-H]-	111	10	-	173	[M-H]-	111	14	-	Thermo
114	Succinic acid	117	[M-H]-	73	5	-	117	[M-H]-	73	11	-	Thermo
3451	dTMP	321	[M-H]-	195	8	-	321	[M-H]-	195	16	-	Thermo
33	L-Tryptophan	205	MH+	188	9	+	205	MH+	188	10	+	Thermo
3891	Sphingosine-1-phosphate	380	MH+	264	12	+	380	MH+	264	13	+	Agilent
1458	theophylline	181	MH+	124	25	+	181	MH+	124	18	+	Agilent
296	S-Adenosyl homocysteine	385	MH+	136	11	+	385	MH+	136	22	+	Agilent
69411	sucralose	395	[M-H]-	359	5	-	395	[M-H]-	359	10	-	Agilent
58418	Linoleyl carnitine	424	MH+	85	40	+	424	MH+	85	34	+	Agilent
1973462	Oleoyl carnitine	426	MH+	85	36	+	426	MH+	85	34	+	Agilent
986454	Palmitoyl carnitine	400	MH+	85	25	+	400	MH+	85	30	+	Agilent
246	folic acid	442	MH+	295	17	+	442	MH+	295	14	+	Agilent
714	Tetrahydrofolate	446	MH+	299	24	+	446	MH+	299	18	+	Agilent
73	Melatonin	233	MH+	174	5	+	233	MH+	174	14	+	Agilent
43371	Xylazine	221	MH+	90	25	+	221	MH+	90	22	+	Agilent
